# Supplementary material for: Human Milk Oligosaccharide 2′-Fucosyllactose Modulates Local Viral Immune Defense by Supporting the Regulatory Functions of Intestinal Epithelial and Immune Cells
Source: Int J Mol Sci. 2022 Sep 19;23(18):10958. doi: 10.3390/ijms231810958 (PMC9506168; doi:10.3390/ijms231810958)
Supplement: Supplementary file 1 [file ijms-23-10958-s001.zip]

Archive with 1 entries (1 files):
- ijms-1892718-supplementary.pdf
